# Supplementary material for: Malignant Ureteral Obstruction: Functional Duration of Metallic versus Polymeric Ureteral Stents
Source: PLoS One. 2015 Aug 12;10(8):e0135566. doi: 10.1371/journal.pone.0135566 (PMC4534199; doi:10.1371/journal.pone.0135566)
Supplement: S1 Table — Dura diff: duration difference (XLS) [file pone.0135566.s001.xls]

## Sheet: compare
Stent Serial Number	Pt Serial Number	left/right	age	gender	Dura diff
1	1	L	46	F	-5
2	2	L	69	F	168
3	3	R	56	F	201
4	4	L	63	M	233
5	5	L	57	F	186
6	6	R	61	F	22
7	7	R	63	M	233.308
8	8	L	64	F	125
9	9	L	56	F	-5
10	10	L	71	F	-31.5667
11	10	R	71	F	-21.5667
12	11	L	48	F	-12
13	12	L	83	M	-2
14	12	R	83	M	-2
15	13	R	66	F	53
16	14	R	57	F	161
17	15	L	32	F	91
18	15	R	32	F	350
19	16	L	62	F	39
20	17	L	33	F	-86
21	17	R	33	F	-11
22	18	R	44	F	356
23	19	R	38	F	237
24	20	R	69	F	125
25	21	R	62	M	171.502
26	22	R	76	M	-44
27	23	L	61	F	110
28	23	R	61	F	110
29	24	L	42	F	144
30	25	L	65	M	-75
31	26	R	69	F	218
32	27	L	70	F	420
33	28	L	52	F	27
34	28	R	52	F	29
35	29	R	55	M	179
36	30	L	53	F	280
37	31	R	69	M	-41
38	32	L	74	M	-15.498
39	32	R	74	M	-15.498
40	33	L	53	F	74
41	34	L	58	F	371
42	35	R	64	M	40
43	36	L	55	M	275
44	37	R	35	M	242
45	38	L	68	F	65
46	39	R	45	F	255
47	40	R	36	M	69.3922
48	41	L	56	F	15
49	41	R	56	F	15
50	42	L	47	M	93.3531
